# Supplementary material for: Cognitive Dysfunction and Vascular/Valvular Calcification in Patients Undergoing Peritoneal Dialysis: A Cross-Sectional Study
Source: J Clin Med. 2026 May 9;15(10):3635. doi: 10.3390/jcm15103635 (PMC13207282; doi:10.3390/jcm15103635)
Supplement: Supplementary file 1 [file jcm-15-03635-s001.zip]

Archive with 1 entries (1 files):
- jcm-4299005-supplementary.pdf
